# Supplementary material for: Combining Z-Score and Maternal Copy Number Variation Analysis Increases the Positive Rate and Accuracy in Non-Invasive Prenatal Testing
Source: Front Genet. 2022 Jun 2;13:887176. doi: 10.3389/fgene.2022.887176 (PMC9201951; doi:10.3389/fgene.2022.887176)
Supplement: Supplementary file 1 [file Table2.XLSX]

## Sheet: Sheet1
No	Sample ID	maternal CNV by NIPT	CNV-seq calling by maternal peripheral blood lymphocytes
1	21J101249	seq[GRCh37]chr22:g.21706150-24644732 x1	seq[GRCh37] dup(22)(q11.21q11.23)chr22:g.21693572_24642475del
2	21J104405	seq[GRCh37]chr16:g.14889818-16535522 x3	seq[GRCh37] dup(16)(p13.11p13.11)chr16:g.14875122_16569327dup
3	21J101817	seq[GRCh37]chr4:g.182695733-189079179 x1	seq[GRCh37] del(4)(q34.3q35.2)chr4:g.182654584_189106320del
4	21J104345	seq[GRCh37]chr17:g.14161233-15458439 x1	seq[GRCh37] del(17)(p12p12)chr17:g.14085269_15498451del
5	21J101676	seq[GRCh37]chrX:g.2795214-17648380 x1	seq[GRCh37] del(1)(p36.33p34.1)chr1:g.449163_44270605del mos seq[GRCh37] del(9)(q34.11q34.3)chr9:g.132569021_139454281del mos seq[GRCh37] del(X)(p22.33p22.13)chrX:g.2759596_17690771del seq[GRCh37] del(X)(p22.13q28)chrX:g.17690771_155270560del mos
6	21J100878	seq[GRCh37]chr13:g.44104093-47195256 x1	seq[GRCh37]del(13)(q14.11q14.13)chr13:g.44110045_47201103del
7	21J105324	seq[GRCh37]chrX:g.6445119-8104085 x1	seq[GRCh37] del(X)(p22.31p22.31)chrX:g.6437461_8121073del
8	21J104580	seq[GRCh37]chr2:g.111195659-113121587 x3	seq[GRCh37]dup(2)(q13q13)chr2:g.111210878_113151509dup
9	21J104606	seq[GRCh37]chr16:g.29410978-30305956 x3	seq[GRCh37]dup(16)(p11.2p11.2)chr16:g.29369648_30284728dup
10	21J107686	seq[GRCh37]chrX:g.6472218-8150233 x1	seq[GRCh37] del(X)(p22.31p22.31)chrX:g.6457925_8127011del
11	21J108961	seq[GRCh37]chr17:g.34710859-36306985 x1	seq[GRCh37] del(17)(q12q12)chr17:g.34640782_36195164del
12	21J108971	seq[GRCh37]chr15:g.23990956-28419527 x3	arr[GRCh38] 15q11.2q13.1(23387531-28281759)x3
13	21J104969	seq[GRCh37]chrX:g.2795214-16240667 x1	seq[GRCh37] del(X)(p22.33p22.2)chrX:g.2759596_16277969del
14	21J107005	seq[GRCh37]chr16:g.15112139-16561127 x1	no blood sample
15	21J100568	seq[GRCh37]chr16:g.15142813-16428637 x1	seq[GRCh37] del(16)(p13.11p13.11)chr16:g.14965376_16530613del
16	21J105304	seq[GRCh37]chr17:g.14126371-15556920 x3	seq[GRCh37] dup(17)(p12p12)chr17:g.14069455_15579516dup
17	21J104462	seq[GRCh37]chr2:g.111476219-113095275 x1	seq[GRCh37] del(2)(q13q13)chr2:g.111187937_113127423del
18	21J106665	seq[GRCh37]chr16:g.15395056-18200933 x1	seq[GRCh37] del(16)(p13.11p12.3)chr16:g.15360618_18481647del
